# Supplementary material for: School and home-based educational intervention in urban Kenya: Sustained improvements in knowledge, attitudes, and practices for Aedes aegypti control
Source: PLOS Glob Public Health. 2025 Jun 4;5(6):e0004567. doi: 10.1371/journal.pgph.0004567 (PMC12136349; doi:10.1371/journal.pgph.0004567)
Supplement: S1 Table — (XLSX) [file pgph.0004567.s004.xlsx]

## Sheet: Sheet1
S1 Table: Baseline KAP for Caregivers
	BASELINE
	Control	Intervention (n=230)	P-Value
	(n=234)
Knowledge
Know at least 1 source reduction technique	38 (16%)	167 (72%)	<0.001
Cover water containers	33 (14%)	123 (53%)	<0.001
Remove trash and unused containers	23 (10%)	115 (50%)	<0.001
Know that can only get sick by mosquito bite	231 (99%)	187 (81%)	<0.001
Know which type of mosquito causes malaria	21 (9%)	24 (10%)	0.71
Attitude
Believe that removing water containers is important	129 (55%)	100 (43%)	0.02
Believe that water containers are harmful	40 (17%)	69 (30%)	0.002
Believe that unused containers need to be addressed	226 (97%)	197 (86%)	<0.001
Practices
Perceived
Be able to remove unused water containers	173 (74%)	187 (81%)	0.07
Be able to turn over unused water containers	107 (46%)	185 (80%)	<0.001
Self-Reported
Turn over sanitation containers	31 (13%)	21 (9%)	0.21
